# Supplementary material for: The sociocultural and behavioural characteristics that patients want in psychiatrists: cross-sectional survey of patients’ views
Source: BJPsych Bull. 2021 Jun;45(3):158–63. doi: 10.1192/bjb.2020.115 (PMC9059315; doi:10.1192/bjb.2020.115)
Supplement: Supplementary file 1 [file S2056469420001151sup001.zip]

Archive with 7 entries (7 files):
- S2056469420001151sup001.pdf
- S2056469420001151sup002.pdf
- S2056469420001151sup003.pdf
- S2056469420001151sup004.pdf
- S2056469420001151sup005.pdf
- S2056469420001151sup006.pdf
- S2056469420001151sup007.pdf
